# Supplementary material for: Calaspargase-Pegol-Mknl Combined with BCL-2 and MCL-1 Inhibition for Acute Myeloid Leukemia
Source: Int J Mol Sci. 2024 Dec 5;25(23):13091. doi: 10.3390/ijms252313091 (PMC11641566; doi:10.3390/ijms252313091)
Supplement: Supplementary file 1 [file ijms-25-13091-s001.zip]

Archive with 1 entries (1 files):
- ijms-3227838-supplementary.pdf
